# Supplementary material for: The influence of the selection of macronutrients coupled with dietary energy density on the performance of broiler chickens
Source: PLoS One. 2017 Oct 20;12(10):e0185480. doi: 10.1371/journal.pone.0185480 (PMC5650139; doi:10.1371/journal.pone.0185480)
Supplement: S1 Table — (XLSX) [file pone.0185480.s001.xlsx]

## Sheet: S1 FCR
New cage	Treatment	Feeding type	Diets	Weight gain	Feed intake	Bird no	Mort	intake	FCR
3	1	Simultaneously	ACE	1532.67	14908	6	0	2484.67	1.62114
20	1	Simultaneously	ACE	1788.4	13405	6	0	2234.17	1.24925
29	1	Simultaneously	ACE	1830.5	16109	6	0	2684.83	1.46672
36	1	Simultaneously	ACE	1541	14451	6	0	2408.5	1.56295
43	1	Simultaneously	ACE	1474.83	14161	6	0	2360.17	1.60029
58	1	Simultaneously	ACE	1725	16435	6	0	2739.17	1.58792
6	2	Simultaneously	ABC	2056.2	14376	5.28747	16.6667	2718.88	1.32229
12	2	Simultaneously	ABC	1827	15881	6	0	2646.83	1.44873
28	2	Simultaneously	ABC	1863.17	15268	6	0	2544.67	1.36578
35	2	Simultaneously	ABC	2013.5	16350	6	0	2725	1.35336
50	2	Simultaneously	ABC	1505.67	14825	6	0	2470.83	1.64102
55	2	Simultaneously	ABC	2006.33	14809	6	0	2468.17	1.23019
4	3	Simultaneously	CDE	1868.17	15349	6	0	2558.17	1.36935
13	3	Simultaneously	CDE	1829.83	15714	6	0	2619	1.43128
26	3	Simultaneously	CDE	1733.5	15827	6	0	2637.83	1.52168
38	3	Simultaneously	CDE	1785	13717	5.31166	16.6667	2582.43	1.44674
47	3	Simultaneously	CDE	1721.17	15206	6	0	2534.33	1.47245
60	3	Simultaneously	CDE	1741.5	14773	6	0	2462.17	1.41382
7	4	Simultaneously	AEF	1427.67	15707	6	0	2617.83	1.83364
14	4	Simultaneously	AEF	1261.83	14932	6	0	2488.67	1.97226
25	4	Simultaneously	AEF	1449.17	14895	6	0	2482.5	1.71305
37	4	Simultaneously	AEF	1300.33	15164	6	0	2527.33	1.9436
46	4	Simultaneously	AEF	1351.67	15171	6	0	2528.5	1.87065
54	4	Simultaneously	AEF	1209.67	14915	6	0	2485.83	2.05497
2	5	Simultaneously	CGH	1892.4	13093	5.74005	16.6667	2280.99	1.20534
15	5	Simultaneously	CGH	1947.17	14316	6	0	2386	1.22537
30	5	Simultaneously	CGH	1928.2	12601	5.38831	16.6667	2338.58	1.21283
39	5	Simultaneously	CGH	1934.5	14158	6	0	2359.67	1.21978
48	5	Simultaneously	CGH	1980.8	14106	5.87917	16.6667	2399.32	1.21129
52	5	Simultaneously	CGH	1809.4	11713	5.27591	16.6667	2220.09	1.22698
10	6	Alternately	ACE	1709	14936	6	0	2489.33	1.4566
19	6	Alternately	ACE	1655.83	15008	6	0	2501.33	1.51062
27	6	Alternately	ACE	1781.17	15452	6	0	2575.33	1.44587
31	6	Alternately	ACE	1605.17	14958	6	0	2493	1.55311
49	6	Alternately	ACE	1749.33	14453	6	0	2408.83	1.377
56	6	Alternately	ACE	1652.67	15236	6	0	2539.33	1.53651
8	7	Alternately	ABC	1952	16534	6	0	2755.67	1.41171
17	7	Alternately	ABC	1890.5	15749	6	0	2624.83	1.38843
24	7	Alternately	ABC	1788.5	15211	6	0	2535.17	1.41748
34	7	Alternately	ABC	1861.5	15491	6	0	2581.83	1.38696
45	7	Alternately	ABC	1881.67	15518	6	0	2586.33	1.37449
57	7	Alternately	ABC	1851.2	14188	5.30365	16.6667	2675.14	1.44508
9	8	Alternately	CDE	1952	15910	6	0	2651.67	1.35844
11	8	Alternately	CDE	1871.67	15445	6	0	2574.17	1.37533
23	8	Alternately	CDE	1935.83	14961	6	0	2493.5	1.28808
40	8	Alternately	CDE	1896	15264	6	0	2544	1.34177
44	8	Alternately	CDE	1829.67	14561	6	0	2426.83	1.32638
53	8	Alternately	CDE	1796.83	14666	6	0	2444.33	1.36036
1	9	Alternately	AEF	1455.83	15149	6	0	2524.83	1.73429
16	9	Alternately	AEF	1434	15048	6	0	2508	1.74895
22	9	Alternately	AEF	1502.17	15190	6	0	2531.67	1.68534
33	9	Alternately	AEF	1347.17	13320	6	0	2220	1.6479
41	9	Alternately	AEF	1259.5	13060	6	0	2176.67	1.7282
59	9	Alternately	AEF	1465.83	15084	6	0	2514	1.71507
5	10	Alternately	CGH	1725.17	13956	6	0	2326	1.34828
18	10	Alternately	CGH	1879.33	14671	6	0	2445.17	1.30108
21	10	Alternately	CGH	1870	15062	6	0	2510.33	1.34242
32	10	Alternately	CGH	1904	14814	6	0	2469	1.29674
42	10	Alternately	CGH	1941.83	14910	6	0	2485	1.27972
51	10	Alternately	CGH	1696.5	14191	6	0	2365.17	1.39414
