# Supplementary material for: The influence of the selection of macronutrients coupled with dietary energy density on the performance of broiler chickens
Source: PLoS One. 2017 Oct 20;12(10):e0185480. doi: 10.1371/journal.pone.0185480 (PMC5650139; doi:10.1371/journal.pone.0185480)
Supplement: S2 Table — (XLSX) [file pone.0185480.s002.xlsx]

## Sheet: S2 Weight gain
New cage	Tag	weight	31dayweight	WG	AVG		New cage	Tag	weight	31dayweight	WG	AVG		New cage	Tag	weight	31dayweight	WG	AVG		New cage	Tag	weight	31dayweight	WG	AVG		New cage	Tag	weight	31dayweight	WG	AVG		New cage	Tag	weight	31dayweight	WG	AVG		New cage	Tag	weight	31dayweight	WG	AVG		New cage
1	2809	209	1248	1039	1455.83		9	2835	212	2274	2062	1952		17	2938	215	1966	1751	1890.5		25	39	210	1276	1066	1449.17		33	110	219	1342	1123	1347.17		41	51	209	1250	1041	1259.5		49	140	210	1737	1527	1749.33		57
1	2814	234	1323	1089			9	2894	227	2017	1790			17	2956	223	1924	1701			25	2922	233	1649	1416			33	2932	235	1574	1339			41	2974	227	1302	1075			49	74	226	1808	1582			57
1	2808	238	1688	1450			9	2892	237	2280	2043			17	2961	236	2166	1930			25	36	244	1415	1171			33	111	239	1493	1254			41	2966	240	1721	1481			49	58	238	2054	1816			57
1	2828	249	1983	1734			9	2891	247	2319	2072			17	2959	245	2185	1940			25	41	252	2029	1777			33	2866	253	1820	1567			41	2944	251	1552	1301			49	5	253	1969	1716			57
1	2811	266	1765	1499			9	2895	255	2097	1842			17	2957	260	2217	1957			25	38	260	1998	1738			33	108	256	1544	1288			41	2870	265	1433	1168			49	2947	264	2146	1882			57
1	2861	293	2217	1924			9	2889	270	2173	1903			17	2960	270	2334	2064			25	2882	284	1811	1527			33	105	280	1792	1512			41	2924	274	1765	1491			49	3000	281	2254	1973			57
2	2812	216	2246	2030	1892.4	2129.6	10	2898	197	1621	1424	1709		18	2941	219	2047	1828	1879.33		26	52	206	1930	1724	1733.5		34	116	207	2071	1864	1861.5		42	53	210	2089	1879	1941.83		50	2460	199	1783	1584	1505.67		58
2	2826	231	2192	1961			10	2897	224	1746	1522			18	2972	225	2124	1899			26	45	228	1713	1485			34	115	230	2093	1863			42	2973	232	2021	1789			50	81	233	1907	1674			58
2	2820	237	2198	1961			10	2903	241	2061	1820			18	2968	238	2190	1952			26	44	240	2021	1781			34	114	237	2189	1952			42	2970	240	2258	2018			50	59	243	1793	1550			58
2	2818	246	2128	1882			10	2904	247	1926	1679			18	2967	245	2239	1994			26	47	246	1821	1575			34	2883	253	2238	1985			42	2951	251	2026	1775			50	9	249	1315	1066			58
2	2824	256	1884	1628			10	2901	254	2189	1935			18	2819	258	2203	1945			26	48	264	2202	1938			34	118	257	2105	1848			42	2900	258	2295	2037			50	2950	264	2060	1796			58
2	2823	273					10	2899	289	2163	1874			18	2976	267	1925	1658			26	2888	290	2188	1898			34	121	267	1924	1657			42	2920	301	2454	2153			50	10	269	1633	1364			58
3	2836	201	1396	1195	1532.67		11	2833	217	2219	2002	1871.67		19	2988	216	1767	1551	1655.83		27	61	194	1804	1610	1781.17		35	131	216	1965	1749	2013.5		43	50	218	1535	1317	1474.83		51	2791	202	1877	1675	1696.5		59
3	2834	231	1949	1718			11	2910	229	1648	1419			19	2984	229	1850	1621			27	54	231	2084	1853			35	123	234	2278	2044			43	2975	232	1884	1652			51	92	233	2065	1832			59
3	2832	236	1800	1564			11	2912	242	2149	1907			19	2985	235	1915	1680			27	62	236	1885	1649			35	126	240	2343	2103			43	2981	240	1732	1492			51	73	238	1775	1537			59
3	2829	248	1522	1274			11	2909	252	2243	1991			19	2986	250	1929	1679			27	2838	250	2107	1857			35	130	245	2403	2158			43	2954	253	1913	1660			51	15	252	2108	1856			59
3	2831	265	2160	1895			11	2915	257	2138	1881			19	2980	265	2162	1897			27	55	260	2205	1945			35	127	254	2351	2097			43	2907	259	1542	1283			51	2958	262	2038	1776			59
3	2869	268	1818	1550			11	2914	267	2297	2030			19	2977	267	1774	1507			27	57	268	2041	1773			35	122	277	2207	1930			43	2928	283	1728	1445			51	8	274	1777	1503			59
4	2842	202	1668	1466	1868.17		12	2847	217	1972	1755	1827		20	2996	209			1788.4		28	23	219	2048	1829	1863.17		36	40	210	1867	1657	1541		44	71	198	1984	1786	1829.67		52	2587	208	1948	1740	1809.4	2142	60
4	2845	234	2048	1814			12	2923	231	2051	1820			20	2991	225	1913	1688			28	2930	227	2156	1929			36	134	229	1935	1706			44	2994	232	1671	1439			52	133	233	2224	1991			60
4	2843	236	2255	2019			12	2807	237	2099	1862			20	2993	238	2016	1778			28	2872	244	1977	1733			36	139	243	1495	1252			44	2978	243	2147	1904			52	100	241	2138	1897			60
4	2840	248	2067	1819			12	2921	251	2212	1961			20	2992	248	1737	1489			28	2858	250	2296	2046			36	137	247	1674	1427			44	2963	252	2314	2062			52	30	252					60
4	2837	254	2373	2119			12	2919	257	2217	1960			20	2990	263	2178	1915			28	2825	258	1953	1695			36	138	256	1634	1378			44	2911	260	2178	1918			52	2955	264	2258	1994			60
4	2844	281	2253	1972			12	2918	273	1877	1604			20	2987	275	2347	2072			28	2916	272	2219	1947			36	135	266	2092	1826			44	2948	289	2158	1869			52	60	274	1699	1425			60
5	2849	210	2041	1831	1725.17		13	2854	217	2019	1802	1829.83		21	2995	216	2049	1833	1870		29	69	197	1753	1556	1830.5		37	42	212	1105	893	1300.33		45	66	209	2230	2021	1881.67		53	2653	208	1914	1706	1796.83
5	2853	223	1982	1759			13	2925	226	1912	1686			21	3	223	2069	1846			29	70	226	2095	1869			37	2962	231	1628	1397			45	2999	231	2051	1820			53	136	234	2198	1964
5	2850	236	2124	1888			13	2929	241	2148	1907			21	6	235	1834	1599			29	68	237	2040	1803			37	2893	239	1517	1278			45	35	240	2105	1865			53	101	241	2165	1924
5	2856	245	2078	1833			13	2927	253	2060	1807			21	4	247	2253	2006			29	63	246	2233	1987			37	2890	252	1719	1467			45	2969	245	2094	1849			53	46	248	1316	1068
5	2855	263	1797	1534			13	2931	258	2077	1819			21	2997	265	2321	2056			29	2817	259	2118	1859			37	2851	264	1783	1519			45	2917	259	2225	1966			53	1	266	2264	1998
5	2848	296	1802	1506			13	2934	274	2232	1958			21	2998	272	2152	1880			29	65	280	2189	1909			37	2908	281	1529	1248			45	2946	292	2061	1769			53	56	275	2396	2121
6	2863	219			2056.2	2323.75	14	2939	207	1433	1226	1261.83		22	14	218	1580	1362	1502.17		30	82	213	2313	2100	1928.2	2163.2	38	152	195	1698	1503	1785	2018.6	46	102	215	1302	1087	1351.67		54	2586	209	1537	1328	1209.67
6	2859	225	2244	2019			14	2940	226	1630	1404			22	2852	233	1484	1251			30	80	225	1989	1764			38	141	228	2082	1854			46	18	231	1552	1321			54	142	229	1434	1205
6	2865	240	2487	2247			14	2816	237	1642	1405			22	2841	239	1775	1536			30	79	236	2249	2013			38	148	236	2162	1926			46	31	242	1659	1417			54	99	244	1534	1290
6	2862	246	2541	2295			14	2937	248	1325	1077			22	7	247	1895	1648			30	77	248	2288	2040			38	146	248	1885	1637			46	2971	251	1953	1702			54	49	252	1318	1066
6	2857	263	2023	1760			14	2943	256	1556	1300			22	12	254	1980	1726			30	76	253	1977	1724			38	149	261	2266	2005			46	2936	258	1444	1186			54	26	263	1505	1242
6	2860	268	2228	1960			14	2935	284	1443	1159			22	11	267	1757	1490			30	75	268					38	145	271					46	2964	279	1676	1397			54	78	278	1405	1127
7	2827	210	1236	1026	1427.67		15	2881	221	1941	1720	1947.17		23	22	207	1930	1723	1935.83		31	83	202	1766	1564	1605.17		39	2765	198	2024	1826	1934.5		47	120	207	1853	1646	1721.17		55	2766	210	2154	1944	2006.33
7	2875	223	1504	1281			15	2815	230	1935	1705			23	20	230	2183	1953			31	84	221	1627	1406			39	2784	221	2255	2034			47	24	234	2084	1850			55	2694	225	2223	1998
7	2876	240	1718	1478			15	2822	243	2365	2122			23	21	238	1979	1741			31	88	242	2019	1777			39	2896	240	1695	1455			47	28	244	2107	1863			55	103	243	2147	1904
7	2867	250	1829	1579			15	2953	249	2263	2014			23	17	245	2188	1943			31	87	252	1906	1654			39	2906	251	2372	2121			47	2982	253	1891	1638			55	72	251	2426	2175
7	2874	256	1484	1228			15	2952	258	2287	2029			23	25	260	2489	2229			31	89	256	1921	1665			39	2873	258	2251	1993			47	2942	261	1515	1254			55	32	264	2143	1879
7	2868	279	2253	1974			15	2945	282	2375	2093			23	19	300	2326	2026			31	86	268	1833	1565			39	2493	273	2451	2178			47	2983	286	2362	2076			55	85	281	2419	2138
8	2880	217	2089	1872	1952		16	2902	217	1430	1213	1434		24	2989	219	1932	1713	1788.5		32	97	197	1930	1733	1904		40	43	221	2159	1938	1896		48	147	200	2217	2017	1980.8	2228.25	56	2619	211	1776	1565	1652.67
8	2884	225	2329	2104			16	2810	233	1376	1143			24	2864	233	2050	1817			32	95	232	2247	2015			40	2965	233	2057	1824			48	67	233	2120	1887			56	2514	226	1822	1596
8	2885	240	2173	1933			16	2830	244	1846	1602			24	29	238	2063	1825			32	93	241	2163	1922			40	2926	243	2154	1911			48	37	244	2158	1914			56	106	244	1936	1692
8	2879	253	2193	1940			16	2839	249	2009	1760			24	27	252	2026	1774			32	94	246	2236	1990			40	2933	253	1919	1666			48	2	252	2418	2166			56	64	252	1926	1674
8	2877	254	2123	1869			16	2813	257	1711	1454			24	34	254	2078	1824			32	2821	264	1978	1714			40	2871	260	2175	1915			48	2949	259					56	90	261	2073	1812
8	2886	279	2273	1994			16	2878	280	1712	1432			24	33	268	2046	1778			32	96	278	2328	2050			40	2913	288	2410	2122			48	2979	307	2227	1920			56	107	286	1863	1577
[truncated: 5 more columns]
