# Supplementary material for: The influence of the selection of macronutrients coupled with dietary energy density on the performance of broiler chickens
Source: PLoS One. 2017 Oct 20;12(10):e0185480. doi: 10.1371/journal.pone.0185480 (PMC5650139; doi:10.1371/journal.pone.0185480)
Supplement: S3 Table — (XLSX) [file pone.0185480.s003.xlsx]

## Sheet: S3 Feed intake Seq
Cage	treatment	Diet	Day 10	Feed In	Feed Out		Day 12	Feed In	Feed Out		Day 14	Feed In	Feed Out			Cage	treatment	Diet	Day 16	Feed In	Feed Out		Day 20	Feed In	Feed Out		Day 18	Feed In	Feed Out			Cage	treatment	Diet	Day 22	Feed In	ADD	Feed Out	Intake	Day 24	Feed In	ADD	Feed Out	Intake	Day 26	Feed In	ADD	Feed Out	Intake
1	9	AEF	F	4387	3739	648	E	4181	3322	859	A	4390	3316	1074		1	9	AEF	F	3739	2531	1208	A	3316	2016	1300	E	4402	2895	1507		1	9	AEF	A	3638		2084	1554	F	3673		1918	1755	E	3634		1607	2027
5	10	CGH	H	4403	3886	517	G	4376	3681	695	C	4377	3401	976		5	10	CGH	H	3886	2846	1040	C	3401	2215	1186	G	3681	2279	1402		5	10	CGH	C	3608	1065	2894	1779	H	3925		2295	1630	G	3493		1882	1611
8	7	ABC	C	4041	3454	587	B	4434	3586	848	A	4412	3303	1109		8	7	ABC	C	3454	2256	1198	A	3303	1850	1453	B	3586	1989	1597		8	7	ABC	A	3467	975	2439	2003	C	3683		1810	1873	B	3786	571	2087	2270
9	8	CDE	E	4212	3572	640	D	4413	3609	804	C	4278	3237	1041		9	8	CDE	E	3572	2319	1253	C	3237	1907	1330	D	3609	2036	1573		9	8	CDE	C	3349	847	2397	1799	E	3776		2060	1716	D	3673	793	2158	2308
10	6	ACE	E	4293	3691	602	C	4277	3534	743	A	4152	3121	1031		10	6	ACE	E	3691	2564	1127	A	3121	1876	1245	C	3534	2149	1385		10	6	ACE	A	3381		1668	1713	E	3644		1857	1787	C	3465	740	2213	1992
11	8	CDE	E	4264	3631	633	D	4444	3644	800	C	4511	3443	1068		11	8	CDE	E	3631	2411	1220	C	3443	2024	1419	D	3644	2153	1491		11	8	CDE	C	3305	966	2468	1803	E	3944		2219	1725	D	3440	1060	2337	2163
16	9	AEF	F	4224	3594	630	E	4318	3486	832	A	4431	3363	1068		16	9	AEF	F	3594	2373	1221	A	3363	1981	1382	E	3486	2024	1462		16	9	AEF	A	3020	815	2298	1537	F	3754		1949	1805	E	3732		1738	1994
17	7	ABC	C	4412	3829	583	B	4546	3704	842	A	3757	2659	1098		17	7	ABC	C	3829	2674	1155	A	2659	1466	1193	B	3704	2090	1614		17	7	ABC	A	2854	937	1896	1895	C	3762		1976	1786	B	3510	899	2212	2197
18	10	CGH	H	4571	4063	508	G	3778	3042	736	C	4370	3361	1009		18	10	CGH	H	4063	2969	1094	C	3361	2046	1315	G	3042	1608	1434		18	10	CGH	C	3250	938	2398	1790	H	3766		2123	1643	G	3405		1552	1853
19	6	ACE	E	3756	3112	644	C	4484	3674	810	A	4511	3443	1068		19	6	ACE	E	3112	1950	1162	A	3443	2072	1371	C	3674	2208	1466		19	6	ACE	A	3344	854	2438	1760	E	3332		1645	1687	C	3531	634	2147	2018
21	10	CGH	H	4619	4127	492	G	3694	2978	716	C	3604	2636	968		21	10	CGH	H	4127	3115	1012	C	2636	1455	1181	G	2978	1463	1515		21	10	CGH	C	3062	902	2053	1911	H	3894		2150	1744	G	3452		1484	1968
22	9	AEF	F	4257	3621	636	E	3991	3130	861	A	4587	3536	1051		22	9	AEF	F	3621	2414	1207	A	3536	2170	1366	E	3130	1677	1453		22	9	AEF	A	3726		2118	1608	F	3778		1981	1797	E	3477	538	2050	1965
23	8	CDE	E	4210	3562	648	D	4235	3437	798	C	4284	3273	1011		23	8	CDE	E	3562	2371	1191	C	3273	1957	1316	D	3437	1977	1460		23	8	CDE	C	3284		1837	1447	E	3699		2308	1391	D	3342	837	2028	2151
24	7	ABC	C	4650	4090	560	B	4422	3618	804	A	3807	2741	1066		24	7	ABC	C	4090	2960	1130	A	2741	1478	1263	B	3618	2016	1602		24	7	ABC	B	3691		1969	1722	C	3832		1991	1841	A	2812	1233	1768	2277
27	6	ACE	E	4043	3406	637	C	4197	3431	766	A	4636	3566	1070		27	6	ACE	E	3406	2276	1130	A	3566	2192	1374	C	3431	2000	1431		27	6	ACE	A	3131	952	2340	1743	E	3987		2110	1877	C	3809		1812	1997
31	6	ACE	E	4151	3573	578	C	4428	3664	764	A	4516	3504	1012		31	6	ACE	E	3573	2520	1053	A	3504	2268	1236	C	3664	2328	1336		31	6	ACE	C	3727		2130	1597	E	3730	514	2063	2181	A	3419	776	2231	1964
32	10	CGH	H	4645	4129	516	G	4268	3518	750	C	4223	3218	1005		32	10	CGH	H	4129	3038	1091	C	3218	1931	1287	G	3518	2078	1440		32	10	CGH	C	3300		1725	1575	H	3719		1996	1723	G	4273		2300	1973
33	9	AEF	F	3844	3265	579	E	3628	2851	777	A	4337	3448	889		33	9	AEF	F	3265	2149	1116	A	3448	2222	1226	E	2851	1577	1274		33	9	AEF	A	3519		2208	1311	F	3326		1782	1544	E	3122		1441	1681
34	7	ABC	C	3866	3243	623	B	4443	3591	852	A	4554	3448	1106		34	7	ABC	C	3243	2068	1175	A	3448	1951	1497	B	3591	2004	1587		34	7	ABC	A	3481		1805	1676	C	3493		1650	1843	B	3872		1895	1977
40	8	CDE	E	4069	3441	628	D	4438	3685	753	C	3707	2713	994		40	8	CDE	E	3441	2306	1135	C	2713	1486	1227	D	3685	2168	1517		40	8	CDE	D	3762		2110	1652	E	3837		2003	1834	C	2828	1349	1976	2201
41	9	AEF	F	4427	3820	607	E	3502	2667	835	A	3843	2906	937		41	9	AEF	F	3820	2707	1113	A	2906	1691	1215	E	3669	2324	1345		41	9	AEF	A	2725		1496	1229	F	3941		2392	1549	E	3297		1617	1680
42	10	CGH	H	4566	4035	531	G	3844	3133	711	C	3944	2947	997		42	10	CGH	H	4035	2966	1069	C	2947	1607	1340	G	3133	1731	1402		42	10	CGH	C	2873	993	2055	1811	H	3942		2291	1651	G	3539		1634	1905
44	8	CDE	E	3704	3082	622	D	4713	3974	739	C	3938	2976	962		44	8	CDE	E	3082	1928	1154	C	2976	1633	1343	D	3974	2555	1419		44	8	CDE	C	2827	1122	2292	1657	E	3237		1649	1588	D	3822		1905	1917
45	7	ABC	C	4696	4111	585	B	3696	2891	805	A	4469	3416	1053		45	7	ABC	C	4111	2951	1160	A	3416	1891	1525	B	2891	1468	1423		45	7	ABC	A	3524	1066	2392	2198	C	3809		1990	1819	B	3053	494	1719	1828
49	6	ACE	E	4281	3687	594	C	3979	3228	751	A	4632	3587	1045		49	6	ACE	E	3687	2513	1174	A	3587	2223	1364	C	3228	1739	1489		49	6	ACE	A	2743		1984	759	E	3874		2019	1855	C	3315	426	1706	2035
51	10	CGH	H	3946	3421	525	G	4443	3745	698	C	4516	3534	982		51	10	CGH	H	3421	2372	1049	C	3534	2231	1303	G	3745	2339	1406		51	10	CGH	G	4013		2277	1736	H	3297		1617	1680	C	3594		1800	1794
53	8	CDE	E	3610	3041	569	D	4585	3893	692	C	4378	3493	885		53	8	CDE	E	3041	1954	1087	C	3493	2207	1286	D	3893	2504	1389		53	8	CDE	C	3647		2054	1593	E	3361		1639	1722	D	4006		1934	2072
56	6	ACE	E	3699	3085	614	C	4640	3845	795	A	3691	2594	1097		56	6	ACE	E	3085	1873	1212	A	3139	1692	1447	C	3845	2367	1478		56	6	ACE	A	3179		1461	1718	E	3228	823	2225	1826	C	4035		2023	2012
57	7	ABC	C	4323	3723	600	B	4221	3364	857	A	3764	2673	1091		57	7	ABC	C	3723	2531	1192	A	2673	1472	1201	B	3364	1806	1558		57	7	ABC	A	2702	1088	1962	1828	C	3828		2324	1504	B	3718		2026	1692
59	9	AEF	F	4287	3690	597	E	4376	3555	821	A	3800	2819	981		59	9	AEF	F	3690	2495	1195	A	2819	1501	1318	E	3555	2043	1512		59	9	AEF	A	2590	1088	2100	1578	F	3863		2045	1818	E	3412	662	2042	2032
Cage	treatment	Diet	Day 10		Day 12		Day 14			Cage	treatment	Diet	Day 16		Day 20		Day 18			Cage	treatment	Diet	Day 22	Intake	Day 24	Intake	Day 26	Intake			Cage	treatment	Diet	Day 28		Day 29		Day 30
8	7	ABC	C	587	B	848	A	1109		8	7	ABC	C	1198	A	1453	B	1597		10	6	ACE	A	1713	E	1787	C	1992			10	6	ACE	E	1051	C	1100	A	1160
17	7	ABC	C	583	B	842	A	1098		17	7	ABC	C	1155	A	1193	B	1614		19	6	ACE	A	1760	E	1687	C	2018			19	6	ACE	E	975	C	1005	A	1042
24	7	ABC	C	560	B	804	A	1066		24	7	ABC	C	1130	A	1263	B	1602		27	6	ACE	A	1743	E	1877	C	1997			27	6	ACE	E	1054	C	1098	A	1275
34	7	ABC	C	623	B	852	A	1106		34	7	ABC	C	1175	A	1497	B	1587		31	6	ACE	A	1964	E	2181	C	1597			31	6	ACE	E	1016	C	1003	A	1218
45	7	ABC	C	585	B	805	A	1053		45	7	ABC	C	1160	A	1525	B	1423		49	6	ACE	A	759	E	1855	C	2035			49	6	ACE	E	1057	C	1194	A	1136
57	7	ABC	C	600	B	857	A	1091		57	7	ABC	C	1192	A	1201	B	1558		56	6	ACE	A	1718	E	1826	C	2012			56	6	ACE	E	1010	C	992	A	1035
10	6	ACE	E	602	C	743	A	1031		10	6	ACE	E	1127	A	1245	C	1385		8	7	ABC	A	2003	C	1873	B	2270			8	7	ABC	C	1075	B	1258	A	1263
19	6	ACE	E	644	C	810	A	1068		19	6	ACE	E	1162	A	1371	C	1466		17	7	ABC	A	1895	C	1786	B	2197			17	7	ABC	C	969	B	1188	A	1229
27	6	ACE	E	637	C	766	A	1070		27	6	ACE	E	1130	A	1374	C	1431		24	7	ABC	A	2277	C	1841	B	1722			24	7	ABC	C	905	B	1002	A	1039
31	6	ACE	E	578	C	764	A	1012		31	6	ACE	E	1053	A	1236	C	1336		34	7	ABC	A	1676	C	1843	B	1977			34	7	ABC	C	1056	B	1056	A	1043
49	6	ACE	E	594	C	751	A	1045		49	6	ACE	E	1174	A	1364	C	1489		45	7	ABC	A	2198	C	1819	B	1828			45	7	ABC	C	980	B	1086	A	1056
56	6	ACE	E	614	C	795	A	1097		56	6	ACE	E	1212	A	1447	C	1478		57	7	ABC	A	1828	C	1504	B	1692			57	7	ABC	C	821	B	862	A	982
1	9	AEF	F	648	E	859	A	1074		1	9	AEF	F	1208	A	1300	E	1507		9	8	CDE	C	1799	E	1716	D	2308			9	8	CDE	E	945	D	1275	C	1226
16	9	AEF	F	630	E	832	A	1068		16	9	AEF	F	1221	A	1382	E	1462		11	8	CDE	C	1803	E	1725	D	2163			11	8	CDE	E	890	D	1089	C	1144
22	9	AEF	F	636	E	861	A	1051		22	9	AEF	F	1207	A	1366	E	1453		23	8	CDE	C	1447	E	1391	D	2151			23	8	CDE	E	1056	D	1210	C	1282
33	9	AEF	F	579	E	777	A	889		33	9	AEF	F	1116	A	1226	E	1274		40	8	CDE	C	2201	E	1834	D	1652			40	8	CDE	E	883	D	1176	C	1264
41	9	AEF	F	607	E	835	A	937		41	9	AEF	F	1113	A	1215	E	1345		44	8	CDE	C	1657	E	1588	D	1917			44	8	CDE	E	847	D	1173	C	1140
59	9	AEF	F	597	E	821	A	981		59	9	AEF	F	1195	A	1318	E	1512		53	8	CDE	C	1593	E	1722	D	2072			53	8	CDE	E	1072	D	1112	C	1187
9	8	CDE	E	640	D	804	C	1041		9	8	CDE	E	1253	C	1330	D	1573		1	9	AEF	A	1554	F	1755	E	2027			1	9	AEF	F	1062	E	1122	A	1033
11	8	CDE	E	633	D	800	C	1068		11	8	CDE	E	1220	C	1419	D	1491		16	9	AEF	A	1537	F	1805	E	1994			16	9	AEF	F	1014	E	1099	A	1004
23	8	CDE	E	648	D	798	C	1011		23	8	CDE	E	1191	C	1316	D	1460		22	9	AEF	A	1608	F	1797	E	1965			22	9	AEF	F	980	E	1140	A	1126
40	8	CDE	E	628	D	753	C	994		40	8	CDE	E	1135	C	1227	D	1517		33	9	AEF	A	1311	F	1544	E	1681			33	9	AEF	F	935	E	956	A	1032
44	8	CDE	E	622	D	739	C	962		44	8	CDE	E	1154	C	1343	D	1419		41	9	AEF	A	1229	F	1549	E	1680			41	9	AEF	F	874	E	725	A	951
53	8	CDE	E	569	D	692	C	885		53	8	CDE	E	1087	C	1286	D	1389		59	9	AEF	A	1578	F	1818	E	2032			59	9	AEF	F	984	E	1152	A	1096
5	10	CGH	H	517	G	695	C	976		5	10	CGH	H	1040	C	1186	G	1402		5	10	CGH	C	1779	H	1630	G	1611			5	10	CGH	H	1111	G	928	C	1081
18	10	CGH	H	508	G	736	C	1009		18	10	CGH	H	1094	C	1315	G	1434		18	10	CGH	C	1790	H	1643	G	1853			18	10	CGH	H	1183	G	931	C	1175
21	10	CGH	H	492	G	716	C	968		21	10	CGH	H	1012	C	1181	G	1515		21	10	CGH	C	1911	H	1744	G	1968			21	10	CGH	H	1162	G	974	C	1419
32	10	CGH	H	516	G	750	C	1005		32	10	CGH	H	1091	C	1287	G	1440		32	10	CGH	C	1575	H	1723	G	1973			32	10	CGH	H	1027	G	1142	C	1285
42	10	CGH	H	531	G	711	C	997		42	10	CGH	H	1069	C	1340	G	1402		42	10	CGH	C	1811	H	1651	G	1905			42	10	CGH	H	1099	G	1069	C	1325
51	10	CGH	H	525	G	698	C	982		51	10	CGH	H	1049	C	1303	G	1406		51	10	CGH	C	1794	H	1680	G	1736			51	10	CGH	H	1013	G	831	C	1174
