# Supplementary material for: The influence of the selection of macronutrients coupled with dietary energy density on the performance of broiler chickens
Source: PLoS One. 2017 Oct 20;12(10):e0185480. doi: 10.1371/journal.pone.0185480 (PMC5650139; doi:10.1371/journal.pone.0185480)
Supplement: S4 Table — (XLSX) [file pone.0185480.s004.xlsx]

## Sheet: S4 Feed intake sim
Cage	Trt	Diet	Feed In	ADD	ADD	ADD	ADD	OUT	R1intake		ADD	ADD	ADD	ADD	ADD	OUT	R2intake		IN	ADD	ADD	ADD	ADD	ADD	OUT	R3intake		ADD	ADD	ADD	ADD	OUT	R4 intake		Total time		Cage	Total cage		Cage	Total cage
2	5	C	544		237			320	461		255	245	232	197		293	956		506	285	251	320	205	194	435	1326		140	245	246		381	685		3428		2	13093	1	2	13093	1
2	5	G	538		200	243		411	570							215	196		482					226	409	299				473		421	461		1526		2		2	3	14908	1
2	5	H	607		289	413	324	391	1242		426	333	403	484	494	20	2511		511	537	542	556	480	481	62	3045		496	526	151	301	195	1341		8139		2		3	4	15349	1
3	1	A	518			293		347	464			272		212	179	212	798		537	315	256		341	327	221	1555		324	361	226		161	971		3788		3	14908	1	6	14376	1
3	1	C	494		172			257	409		232	157		280		271	655		540	145	150	376	304	295	283	1527		258	482	497		120	1400		3991		3		2	7	15707	1
3	1	E	549		264	415	353	439	1142		617	296	369	421	410	99	2453		517	441	432	401	432	362	176	2409		357	568	413		389	1125		7129		3		3	12	15881	1
4	3	C	517		185	335		375	662		192	168	346	252	188	215	1306		517	207		423	249	320	259	1457		308	317	422		186	1120		4545		4	15349	1	13	15714	1
4	3	D	520		244	273	161	404	794		216	220	200		286	186	1140		525	244	335	219	219	357	252	1647		315	340	300		180	1027		4608		4		2	14	14932	1
4	3	E	488	221	178	356	188	424	1007		217	254	353	331	219	245	1553		518	381	472	464	438	340	129	2484		384	524	447		332	1152		6196		4		3	15	14316	1
6	2	A	534			399		343	590			242	278	138	260	254	1007		530	212		431	346	380	156	1743		400		444		100	900		4240		6	14376	1	20	13405	1
6	2	B	528	193	306	442	250	471	1248		418	291	383	384		320	1627		470	385	399	402	340	246	379	1863		217	426	446		307	1161		5899		6		2	25	14895	1
6	2	C	590			402		340	652		198	268		212	339	161	1196		510	273	274		272	367	252	1444		311	392	262		272	945		4237		6		3	26	15827	1
7	4	A	532		221	373		300	826		319	310	217		397	301	1242		555	338	210	275	165	376	223	1696		305	416	257		261	940		4704		7	15707	1	28	15268	1
7	4	E	490		308	345	299	447	995		242	301	368	319	302	169	1810		520	321	399	250	365	380	150	2085		428	347	493	335	239	1514		6404		7		2	29	16109	1
7	4	F	557		293	312		405	757			324	236		359	137	1187		506	170	330	373	393	276	253	1795		230	371	420		414	860		4599		7		3	30	12601	1
12	2	A	475		219	192		308	578		259	239	188		491	84	1401		464	444	489	415	395	456	13	2650		542	428	307		291	999		5628		12	15881	1	35	16350	1
12	2	B	427	318	312	372	287	408	1308		363	191	406	409	355	342	1790		530	225		465	233	323	222	1554		335	334	373		204	1060		5712		12		2	36	14451	1
12	2	C	566		171	236		391	582		136	237	254		319	368	969		524	348	292	340	262	333	415	1684			463	527	275	374	1306		4541		12		3	37	15164	1
13	3	C	567		219	230	177	464	729			304	275		394	305	1132		526	189	304	266	243	177	206	1499		391	331	290		162	1056		4416		13	15714	1	38	13717	1
13	3	D	566		204	251	141	469	693			337	211		255	347	925		570	146	224	158	233	374	369	1336			477	345		143	1048		4002		13		2	39	14158	1
13	3	E	511	212	288	355	237	482	1121		206	316	345	394	409	71	2081		501	427	497	532	462	486	76	2829		500	455	521		287	1265		7296		13		3	43	14161	1
14	4	A	551		299	181		404	627			276	173		298	388	763		528	327	366	343	189	301	189	1865		387	395	304		320	955		4210		14	14932	1	46	15171	1
14	4	E	515		286	362	323	409	1077		560	348	333	293	291	171	2063		496	270	279	249	328	311	236	1697		226	347	385	331	178	1347		6184		14		2	47	15206	1
14	4	F	562		270	249		350	731			195	225	292	291	180	1173		447	253	337	228	226	320	176	1635		236	495	407		315	999		4538		14		3	48	14106	1
15	5	C	519		286	364	324	527	966			298	179		431	309	1126		518		182	478	250	324	268	1484		314	347	422		349	1002		4578		15	14316	1	50	14825	1
15	5	G	534		163			343	354			173				379	137		476			239			383	332			245	287		449	466		1289		15		2	52	11713	1
15	5	H	657		246	400	221	484	1040		318	387	474	432	414	34	2475		549	547	524	552	541	556	17	3252		540	542	353	404	174	1682		8449		15		3	54	14915	1
20	1	A	558		203	205		391	575			296	213		283	349	834		520		419		294	321	375	1179			360	239		225	749		3337		20	13405	1	55	14809	1
20	1	C	606		178	289		355	718			369	291	244	202	321	1140		500	199		461	305	161	370	1256		212	375	272		194	1035		4149		20		2	58	16435	1
20	1	E	553	210	271	231	163	419	1009		308	295	273	267	270	220	1612		498	339	346	346	365	454	102	2246		363	440	454		307	1052		5919		20		3	60	14773	1
25	4	A	534		280		196	437	573			444		254	161	344	952		556	295	298		326	159	354	1280		180	521	297		502	850		3655		25	14895	1	2		2
25	4	E	520		376	417	190	457	1046			429	388	351	310	202	1733		504	315	327	471	400	495	62	2450		469	472	552	298	69	1784		7013		25		2	3		2
25	4	F	569		241	338	213	446	915			338	144	167	273	142	1226		480	182	184	203	293	411	297	1456		222		301		190	630		4227		25		3	4		2
26	3	C	605			323		363	565			240		346	273	151	1071		481		263		386	442	124	1448		410	203	290		182	845		3929		26	15827	1	6		2
26	3	D	509		272	243		377	647		157	232		239	174	348	831		540	301	401	361	306		347	1562		143	531	407		362	1066		4106		26		2	7		2
26	3	E	501	247	354	453	298	410	1443		523	384	444	352	348	56	2405		488	525	464	436	444	484	68	2773		457	493	431		278	1171		7792		26		3	12		2
28	2	A	540		179		177	452	444			277			349	171	907		522	315	378		332	396	220	1723		336	308	361		230	995		4069		28	15268	1	13		2
28	2	B	518	184	302	418	278	526	1174		245	340	319	340	221	296	1695		474	468	380	445	392	410	227	2342		329	449	464		306	1163		6374		28		2	14		2
28	2	C	490		140	274	266	493	677			229	326	338	320	187	1519		483	196		452	337	407	198	1677		326	354	284		210	952		4825		28		3	15		2
29	1	A	543		215	293		363	688		152	304	286	298	264	241	1426		519	230	301	284	210	304	158	1690		379	434	383		388	966		4770		29	16109	1	20		2
29	1	C	522		249	332		278	825		219	464	278	244	233	381	1335		381	538	434		270	295	380	1538			550	221		234	917		4615		29		2	25		2
29	1	E	509	180	292	339	161	414	1067		150	306	160	206	344	71	1509		492	313	254	474	508	476	31	2486		434	449	515	283	50	1662		6724		29		3	26		2
30	5	C	513		204	402		326	793		153	244			387	333	777		550		341	252		341	288	1196		297	224	362		433	738		3504		30	12601	1	28		2
30	5	G	532		180			285	427			237				378	144		378					220	466	132				308		457	317		1020		30		2	29		2
30	5	H	636		278	381	234	441	1088		403	418	431	477	441	41	2570		504	495	494	460	526	459	48	2890		529	579	388	329	344	1529		8077		30		3	30		2
35	2	A	513		173	352		257	781		362	111	283	260	419	45	1647		456	325	434	427	466	505	188	2425		360	418	489		69	1386		6239		35	16350	1	35		2
35	2	B	510	288	326	452	150	380	1346		309	359	295	387		246	1484		444	320		470	357	188	252	1527		315	301	407		290	985		5342		35		2	36		2
35	2	C	569			204		304	469		309	240		262	331	197	1249		477	441	350	333	186	371	112	2046		460	339	318		224	1005		4769		35		3	37		2
36	1	A	538		264	319		431	690			323		327	212	306	987		535	265	420	293	189	229	369	1562		131	240	376		454	662		3901		36	14451	1	38		2
36	1	C	620		227	194		392	649		141	264		236	171	292	912		530			299	173	257	342	917		233	355	199		260	869		3347		36		2	39		2
36	1	E	569		291	409	261	427	1103		678		405	390	316	134	2082		511	366	423	453	468	439	33	2627		497	436	475	224	274	1391		7203		36		3	43		2
37	4	A	572		286	321		419	760		185	281	212	255	167	405	1114		405	410	250	262	453	315	273	1822		295	413	412		224	1169		4865		37	15164	1	46		2
37	4	E	494	204	337	406	301	415	1327		175	281	351	311	337	136	1734		460	309	245	412	210	325	116	1845		426	383	396	415	118	1618		6524		37		2	47		2
37	4	F	452		246	267		350	615		159	270	173	281	320	167	1386		368	331	315	272	141	208	193	1442		304	230	182		577	332		3775		37		3	48		2
38	3	C	538		314	334		353	833		175	369	195		369	272	1189		518	220	262	268	207	300	299	1476		260	290	352		259	942		4440		38	13717	1	50		2
38	3	D	471		164	365		329	671		175	240	209		368	200	1121		473	276	257	170	207	282	208	1457		353	288	300		329	820		4069		38		2	52		2
38	3	E	491	236	292	355	260	467	1167		274	336	289	261	272	299	1600		508	306	270	326	247	294	271	1680		230	255	289		284	761		5208		38		3	54		2
39	5	C	528	326		465		350	969			359	275		400	344	1040		514		467		350	334	236	1429		314	386	469		386	1019		4457		39	14158	1	55		2
39	5	G	523			306		480	349			364				339	505		491				222		451	262				174		503	122		1238		39		2	58		2
39	5	H	529		252	456	232	443	1026		341	407	404	508	454	17	2540		535	503	512	554	512	537	22	3131		522	579	487	356	200	1766		8463		39		3	60		2
43	1	A	550		218	297		378	687			375	202		266	286	935		574	229	270	258	376		368	1339		185	277	311		512	629		3590		43	14161	1	2		3
43	1	C	549		213	265		324	703			443		243	252	346	916		536		261		235	201	83	1150		478		281		520	322		3091		43		2	3		3
43	1	E	538	205	232	385	241	409	1192		263	303	283	382	386	41	1985		512	420	407	473	462	178	66	2386		468	550	525	338	30	1917		7480		43		3	4		3
46	4	A	539		264	323		402	724		180	210	165	212	369	147	1391		538	383	265	257	212	377	174	1858		282	407	408		464	807		4780		46	15171	1	6		3
46	4	E	514	181	231	425	170	390	1131		256	273	254	330	304	171	1636		523	355	286	425	288	389	186	2080		347	381	404	317	78	1557		6404		46		2	7		3
46	4	F	525		245	365		382	753		164	207	224	297		313	961		510	146	295	217	306	224	347	1351		160	296	237		118	922		3987		46		3	12		3
47	3	C	496		234	278		324	684		188	314		240	302	252	1116		499		322	235	256		246	1066		288	221	325		414	666		3532		47	15206	1	13		3
47	3	D	530		198	191		377	542			271		262	154	162	902		505	258	270		263	376	211	1461		258	341	197		201	806		3711		47		2	14		3
47	3	E	524	248	325	424	263	408	1376		244	305	473	387	354	166	2005		478	488	525	503	465	477	24	2912		496	527	521	267	165	1670		7963		47		3	15		3
48	5	C	388		257	371	191	330	877		198	129			388	200	845		582		498		452	378	293	1617		288	442	350		225	1148		4487		48	14106	1	20		3
48	5	G	372		191	254		321	496		180					366	135		497					237	397	337			177			434	140		1108		48		2	25		3
48	5	H	415		280	344	260	304	995		550	352	535	500	498	39	2700		596	540	577	592	539	537	26	3355		580	545	420		110	1461		8511		48		3	26		3
50	2	A	362		258	360	127	322	785		324	270	230	280	187	255	1358		546	455	490	442	295	307	198	2337		314	530	319		35	1326		5806		50	14825	1	28		3
50	2	B	384	177	209	347	193	266	1044		350	289	294	404	281	232	1652		531	282	346	330	365	342	392	1804		200	205			418	379		4879		50		2	29		3
50	2	C	414		173	360	172	343	776		369	273		324	349	154	1504		548	230	224		351	394	352	1395		200	178		235	500	465		4140		50		3	30		3
52	5	C	383	166	224	295	175	311	932		221		212			207	537		561		240		283		419	665		204		225		557	291		2425		52	11713	1	35		3
52	5	G	399		73	189		270	391		177					345	102		518						449	69						397	52		614		52		2	36		3
52	5	H	367		246	346	280	286	953		535	381	505	419	482	66	2542		522	572	559	593	582	582	43	3367		527	612	518	349	237	1812		8674		52		3	37		3
54	4	A	357	162	187	313	128	289	858		264			335		172	716		528		378		289	399	352	1242			558			85	825		3641		54	14915	1	38		3
54	4	E	357		224	340	122	281	762		316	310	380	375	278	33	1907		511	542	439	474	399	365	86	2644		484	285	392		205	1042		6355		54		2	39		3
54	4	F	390		244	329	200	316	847		255	223	222	262	162	232	1208		510		459		465	360	83	1711		332	374	350	584	570	1153		4919		54		3	43		3
55	2	A	296		206	298	169	286	683		365	201		256	291	192	1207		537	263	337	241	264	368	182	1828		355	370	304		327	884		4602		55	14809	1	46		3
55	2	B	315	204	226	322	189	244	1012		343	225	318	332	217	267	1412		532	178		467	360	403	168	1772		288	462	430		159	1189		5385		55		2	47		3
55	2	C	365		220	356		208	733		383	330	287	233	245	349	1337		582	320	462	280	233		148	1729		369	320	379		193	1023		4822		55		3	48		3
58	1	A	336		255	311	156	302	756		345	320		278	240	133	1352		564	292	437		364	388	216	1829		336	323	336		312	899		4836		58	16435	1	50		3
58	1	C	344		290	318	194	308	838		329	184	150	312	301	297	1287		564		255	266	235		219	1101		323	317	223		491	591		3817		58		2	52		3
58	1	E	327	169	305	310	224	262	1073		380	373	338	418	336	197	1910		514	411	567	536	502	514	15	3029		530	537	517	311	140	1770		7782		58		3	54		3
60	3	C	345		229	326	192	325	767		290	239		233	237	353	971		529	241	272	289			256	1075		290	294	335		128	1047		3860		60	14773	1	55		3
60	3	D	364		238	311		258	655		340	167	182		364	236	1075		535		282		240	325	172	1210		358	323	340		146	1047		3987		60		2	58		3
60	3	E	344	196	247	345	236	289	1079		410	339	335	368	293	73	1961		533	456	492	549	521	421	66	2906		458	485	307		336	980		6926		60		3	60		3
