# Supplementary material for: The influence of the selection of macronutrients coupled with dietary energy density on the performance of broiler chickens
Source: PLoS One. 2017 Oct 20;12(10):e0185480. doi: 10.1371/journal.pone.0185480 (PMC5650139; doi:10.1371/journal.pone.0185480)
Supplement: S5 Table — (XLSX) [file pone.0185480.s005.xlsx]

## Sheet: S5 AME and N retention
Cage	Trt	Diet	In	ADD	ADD	OUT	Intake	Diet GE	GE intake	sum GE intake	N diet	N in	sum N intake		Cage	sum GE intake	trays			Excreta wt	GE excreta	intake	AME	N excreta	N intake	N out	N retent		AMEn	Total feed intake	AME(MJ/day)
2	5	C	402	194	140	381	355	18.0275	6.39976	28.5961	5.13195	1821.84	8135.73		2	28.5961	240	534	575	347	14.9109	1533	15.2785	8.38	8135.73	2907.86	64.2582	1.91026	13.3683	2280.99	1.65953
2	5	G	295	226		300	221	18.1781	4.01736		5.46601	1207.99			3	38.976	238	919	859	410	14.2045	2080	15.9386	4.629	7864.82	1897.89	75.8686	2.18031	13.7582	2484.67	1.88581
2	5	H	45	481	496	65	957	18.9958	18.1789		5.33532	5105.9			4	38.8867	239	1109	1203	542	13.8201	2104	14.9222	5.123	8835.14	2776.67	68.5725	2.21377	12.7084	2558.17	1.81778
3	1	A	240	327	324	208	683	18.5984	12.7027	38.976	3.20963	2192.18	7864.82		6	34.9253	237	760	792	451	14.0826	1908	14.9759	5.879	8324.32	2651.43	68.1484	2.07287	12.9031	2718.88	1.93894
3	1	C	272	295	258	143	682	18.0275	12.2948		5.13195	3499.99			7	39.295	239	659	711	400	14.0783	2093	16.0839	3.921	6763.69	1568.4	76.8115	1.89836	14.1856	2617.83	2.005
3	1	E	157	362	357	161	715	19.5505	13.9786		3.03867	2172.65			12	39.4866	236	870	886	478	15	2150	15.031	5.758	8915.67	2752.32	69.1294	2.25209	12.7789	2646.83	1.8945
4	3	C	251	320	308	281	598	18.0275	10.7804	38.8867	5.13195	3068.91	8835.14		13	38.8393	238	784	778	516	13.4994	2087	15.2724	4.537	8612.45	2341.09	72.8173	2.29155	12.9809	2619	1.90469
4	3	D	207	357	315	204	675	17.5701	11.8598		4.80163	3241.1			14	36.7465	236	649	706	340	14.3667	1965	16.2147	4.319	6385.79	1468.46	77.0043	1.79679	14.4179	2488.67	1.92157
4	3	E	171	340	384	64	831	19.5505	16.2465		3.03867	2525.13			15	35.4066	237	670	743	422	13.5826	1904	15.5855	7.67	10046.6	3236.74	67.7828	2.48833	13.0971	2386	1.77081
6	2	A	186	380	400	365	601	18.5984	11.1776	34.9253	3.20963	1928.99	8324.32		20	33.861	238	712	751	434	14.1366	1794	15.4547	4.537	6629.97	1969.06	70.3006	1.7031	13.7516	2234.17	1.64421
6	2	B	353	246	217	162	654	18.3116	11.9758		4.65468	3044.16			25	36.4063	238	456	750	411	14.3801	1920	15.8834	3.752	6095.74	1542.07	74.7025	1.66391	14.2195	2482.5	1.87764
6	2	C	187	367	311	212	653	18.0275	11.772		5.13195	3351.17			26	39.1663	237	833	964	500	14.1055	2107	15.2413	4.773	8665.31	2386.5	72.4591	2.29428	12.9471	2637.83	1.91448
7	4	A	197	376	305	147	731	18.5984	13.5954	39.295	3.20963	2346.24	6763.69		28	38.2916	237	831	870	525	14.2238	2092	14.7343	6.182	9154.09	3245.55	64.5454	2.15898	12.5753	2544.67	1.78542
7	4	E	166	380	428	214	760	19.5505	14.8584		3.03867	2309.39			29	41.4915	237	742	842	468	15.0337	2203	15.6404	4.435	8002.12	2075.58	74.0621	2.16556	13.4748	2684.83	1.99961
7	4	F	255	276	230	159	602	18.0086	10.8412		3.50177	2108.07			30	30.1679	236	525	645	359	14.2492	1619	15.474	8.444	8548.93	3031.4	64.5406	2.01611	13.4579	2338.58	1.7232
12	2	A	51	456	542	119	930	18.5984	17.2965	39.4866	3.20963	2984.96	8915.67		35	40.491	237	820	888	493	14.2461	2211	15.1369	5.707	9518.78	2813.55	70.4421	2.45009	12.6868	2725	1.96419
12	2	B	283	323	335	249	692	18.3116	12.6716		4.65468	3221.04			36	36.9297	237	794	872	436	14.7479	1957	15.5849	4.456	7346.64	1942.82	73.555	1.97456	13.6103	2408.5	1.78744
12	2	C	242	333		47	528	18.0275	9.51852		5.13195	2709.67			37	36.1235	237	728	804	348	14.5692	1914	16.2243	3.857	6128.83	1342.24	78.0996	1.74902	14.4753	2527.33	1.95259
13	3	C	404	177	391	262	710	18.0275	12.7995	38.8393	5.13195	3643.69	8612.45		38	31.2398	237	697	740	441	13.2611	1708	14.8663	5.622	7537.62	2479.3	67.1076	1.84831	13.018	2582.43	1.82815
13	3	D	144	374		73	445	17.5701	7.81869		4.80163	2136.73			39	35.0533	238	778	863	380	13.7215	1887	15.813	7.033	9923.54	2672.54	73.0687	2.64952	13.1635	2359.67	1.77683
13	3	E	33	486	500	87	932	19.5505	18.2211		3.03867	2832.04			43	30.3969	237	662	730	404	14.1824	1618	15.2455	4.45	6188.5	1797.8	70.9493	1.60436	13.6411	2360.17	1.71342
14	4	A	227	301	387	160	755	18.5984	14.0418	36.7465	3.20963	2423.27	6385.79		46	37.1794	233	797	923	374	14.0494	1977	16.1481	3.913	6369.15	1463.46	77.0226	1.79254	14.3556	2528.5	1.94431
14	4	E	189	311	226	133	593	19.5505	11.5934		3.03867	1801.93			47	35.8172	239	871	961	475	13.8284	1917	15.2575	4.745	7575.99	2253.88	70.2498	1.9447	13.3128	2534.33	1.84132
14	4	F	193	320	236	132	617	18.0086	11.1113		3.50177	2160.59			48	36.8043	234	723	865	442	14.8853	1980	15.2651	8.86	10453	3916.12	62.536	2.38859	12.8765	2399.32	1.74409
15	5	C	249	324	314	235	652	18.0275	11.7539	35.4066	5.13195	3346.03	10046.6		50	29.1548	234	704	679	386	15.1105	1586	14.705	6.174	6439.86	2383.16	62.9936	1.48232	13.2227	2470.83	1.73017
15	5	G	433			274	159	18.1781	2.89032		5.46601	869.096			52	26.5021	236	411	465	306	14.1861	1410	15.7171	8.097	7490.5	2477.68	66.9223	1.83168	13.8855	2220.09	1.66159
15	5	H	22	556	540	25	1093	18.9958	20.7624		5.33532	5831.5			54	36.9921	232	747	812	365	15.1487	1973	15.9467	3.771	6408.61	1376.41	78.5224	1.83876	14.1079	2485.83	1.88766
20	1	A	297	321		189	429	18.5984	7.9787	33.861	3.20963	1376.93	6629.97		55	36.4404	232	781	829	442	13.9911	1987	15.2271	5.611	8497.16	2480.06	70.8131	2.19865	13.0285	2468.17	1.78967
20	1	C	388	161	212	233	528	18.0275	9.51852		5.13195	2709.67			58	41.5176	241	835	934	484	14.0346	2193	15.8344	4.702	7771.8	2275.77	70.7176	2.00825	13.8262	2739.17	2.06539
20	1	E	85	454	363	65	837	19.5505	16.3638		3.03867	2543.36			60	37.8616	236	818	864	459	15.2392	2042	15.116	5.049	8376.27	2317.49	72.3327	2.21388	12.9021	2462.17	1.77229
25	4	A	366	159	180	26	679	18.5984	12.6283	36.4063	3.20963	2179.34	6095.74
25	4	E	48	495	469	85	927	19.5505	18.1233		3.03867	2816.84
25	4	F	109	411	222	428	314	18.0086	5.6547		3.50177	1099.56
26	3	C	122	442	410	352	622	18.0275	11.2131	39.1663	5.13195	3192.08	8665.31
26	3	D	439		143	37	545	17.5701	9.5757		4.80163	2616.89
26	3	E	44	484	457	45	940	19.5505	18.3775		3.03867	2856.35
28	2	A	180	396	336	278	634	18.5984	11.7914	38.2916	3.20963	2034.9	9154.09
28	2	B	134	410	329	112	761	18.3116	13.9351		4.65468	3542.21
28	2	C	147	407	326	183	697	18.0275	12.5652		5.13195	3576.97
29	1	A	231	304	379	157	757	18.5984	14.079	41.4915	3.20963	2429.69	8002.12
29	1	C	282	295		14	563	18.0275	10.1495		5.13195	2889.29
29	1	E	43	476	434	70	883	19.5505	17.2631		3.03867	2683.14
30	5	C	213	341	297	341	510	18.0275	9.19403	30.1679	5.13195	2617.3	8548.93
30	5	G	277	220		384	113	18.1781	2.05413		5.46601	617.659
30	5	H	63	459	529	55	996	18.9958	18.9198		5.33532	5313.97
35	2	A	27	505	360	97	795	18.5984	14.7857	40.491	3.20963	2551.66	9518.78
35	2	B	365	188	315	240	628	18.3116	11.4997		4.65468	2923.14
35	2	C	177	371	460	220	788	18.0275	14.2057		5.13195	4043.98
36	1	A	345	229	131	328	377	18.5984	7.01159	36.9297	3.20963	1210.03	7346.64
36	1	C	338	257	233	190	638	18.0275	11.5015		5.13195	3274.19
36	1	E	58	439	497	52	942	19.5505	18.4166		3.03867	2862.42
37	4	A	201	315	295	146	665	18.5984	12.3679	36.1235	3.20963	2134.4	6128.83
37	4	E	197	325	426	129	819	19.5505	16.0118		3.03867	2488.67
37	4	F	248	208	304	330	430	18.0086	7.7437		3.50177	1505.76
38	3	C	281	300	260	256	585	18.0275	10.5461	31.2398	5.13195	3002.19	7537.62
38	3	D	226	282	353	224	637	17.5701	11.1922		4.80163	3058.64
38	3	E	237	294	230	275	486	19.5505	9.50154		3.03867	1476.79
39	5	C	275	334	314	167	756	18.0275	13.6288	35.0533	5.13195	3879.76	9923.54
39	5	G	477			404	73	18.1781	1.327		5.46601	399.019
39	5	H	16	537	522	17	1058	18.9958	20.0975		5.33532	5644.76
43	1	A	430		185	240	375	18.5984	6.97439	30.3969	3.20963	1203.61	6188.5
43	1	C	307	201	478	409	577	18.0275	10.4019		5.13195	2961.14
43	1	E	34	178	468	14	666	19.5505	13.0206		3.03867	2023.75
46	4	A	160	377	282	120	699	18.5984	13.0003	37.1794	3.20963	2243.53	6369.15
46	4	E	152	389	347	133	755	19.5505	14.7606		3.03867	2294.19
46	4	F	332	224	160	193	523	18.0086	9.4185		3.50177	1831.43
47	3	C	427		288	346	369	18.0275	6.65215	35.8172	5.13195	1893.69	7575.99
47	3	D	172	376	258	251	555	17.5701	9.75141		4.80163	2664.91
47	3	E	34	477	496	14	993	19.5505	19.4136		3.03867	3017.4
48	5	C	174	378	288	170	670	18.0275	12.0784	36.8043	5.13195	3438.41	10453
48	5	G	326	237		369	194	18.1781	3.52655		5.46601	1060.41
48	5	H	35	537	580	36	1116	18.9958	21.1993		5.33532	5954.21
50	2	A	262	307	314	101	782	18.5984	14.5439	29.1548	3.20963	2509.93	6439.86
50	2	B	254	342	200	385	411	18.3116	7.52605		4.65468	1913.07
50	2	C	203	394	200	404	393	18.0275	7.08481		5.13195	2016.86
52	5	C	523		204	511	216	18.0275	3.89394	26.5021	5.13195	1108.5	7490.5
52	5	G	485			396	89	18.1781	1.61785		5.46601	486.475
52	5	H	17	582	527	21	1105	18.9958	20.9903		5.33532	5895.52
54	4	A	167	399		31	535	18.5984	9.95013	36.9921	3.20963	1717.15	6408.61
54	4	E	172	365	484	278	743	19.5505	14.526		3.03867	2257.73
54	4	F	86	360	332	83	695	18.0086	12.516		3.50177	2433.73
55	2	A	137	368	355	176	684	18.5984	12.7213	36.4404	3.20963	2195.39	8497.16
55	2	B	192	403	288	76	807	18.3116	14.7774		4.65468	3756.33
55	2	C	386		369	259	496	18.0275	8.94164		5.13195	2545.45
58	1	A	168	388	336	227	665	18.5984	12.3679	41.5176	3.20963	2134.4	7771.8
58	1	C	416		323	264	475	18.0275	8.56307		5.13195	2437.68
58	1	E	23	514	530	14	1053	19.5505	20.5867		3.03867	3199.72
60	3	C	464		290	297	457	18.0275	8.23857	37.8616	5.13195	2345.3	8376.27
60	3	D	204	325	358	198	689	17.5701	12.1058		4.80163	3308.32
60	3	E	64	421	458	47	896	19.5505	17.5172		3.03867	2722.64
