# Supplementary material for: The influence of the selection of macronutrients coupled with dietary energy density on the performance of broiler chickens
Source: PLoS One. 2017 Oct 20;12(10):e0185480. doi: 10.1371/journal.pone.0185480 (PMC5650139; doi:10.1371/journal.pone.0185480)
Supplement: S6 Table — (XLSX) [file pone.0185480.s006.xlsx]

## Sheet: S6 Carcass
New cage	Treatment	Feeding type	Diets	Bird	Tag	final weight	Gut	Carcass weight				New cage	Bird	Carcass weight
2	5	Simultaneously	CGH	1	2824	1884	217.1	1666.9	1820.85	1820.85		2		1820.85
2	5	Simultaneously	CGH	2	2812	2246	271.2	1974.8				3		1375.55
3	1	Simultaneously	ACE	1	2869	1818	251.9	1566.1	1375.55			5		1674.1
3	1	Simultaneously	ACE	2	2836	1396	211	1185				10		1633.75
5	10	Alternately	CGH	1	2855	1797	244.1	1552.9	1674.1			15		1848.5
5	10	Alternately	CGH	2	2849	2041	245.7	1795.3				18		1888.6
10	6	Alternately	ACE	1	2899	2163	290.6	1872.4	1633.75			19		1628.55
10	6	Alternately	ACE	2	2898	1621	225.9	1395.1				20		1758.85
15	5	Simultaneously	CGH	1	2815	1935	232.1	1702.9	1848.5			21		1842.7
15	5	Simultaneously	CGH	2	2952	2287	292.9	1994.1				27		1676.8
18	10	Alternately	CGH	1	2941	2047	245.9	1801.1	1888.6			29		1930.85
18	10	Alternately	CGH	2	2967	2239	262.9	1976.1				30		2020.85
19	6	Alternately	ACE	1	2984	1850	269	1581	1628.55			31		1609.2
19	6	Alternately	ACE	2	2986	1929	252.9	1676.1				32		1802.2
20	1	Simultaneously	ACE	1	2990	2178	324.5	1853.5	1758.85			36		1655.15
20	1	Simultaneously	ACE	2	2991	1913	248.8	1664.2				39		2087.5
21	10	Alternately	CGH	1	2998	2152	269	1883	1842.7			42		1800
21	10	Alternately	CGH	2	3	2069	266.6	1802.4				43		1339.1
27	6	Alternately	ACE	1	61	1804	234.4	1569.6	1676.8			48		2047.9
27	6	Alternately	ACE	2	57	2041	257	1784				49		1664.6
29	1	Simultaneously	ACE	1	65	2189	292.3	1896.7	1930.85			51		1806.55
29	1	Simultaneously	ACE	2	63	2233	268	1965				52		1840.35
30	5	Simultaneously	CGH	1	77	2288	270.1	2017.9	2020.85			56		1617.65
30	5	Simultaneously	CGH	2	82	2313	289.2	2023.8				58		1624.5
31	6	Alternately	ACE	1	87	1906	279.9	1626.1	1609.2
31	6	Alternately	ACE	2	86	1833	240.7	1592.3
32	10	Alternately	CGH	1	93	2163	301.7	1861.3	1802.2
32	10	Alternately	CGH	2	2821	1978	234.9	1743.1
36	1	Simultaneously	ACE	1	134	1935	239.1	1695.9	1655.15
36	1	Simultaneously	ACE	2	40	1867	252.6	1614.4
39	5	Simultaneously	CGH	1	2493	2451	262.8	2188.2	2087.5
39	5	Simultaneously	CGH	2	2873	2251	264.2	1986.8
42	10	Alternately	CGH	1	53	2089	262.5	1826.5	1800
42	10	Alternately	CGH	2	1973	2021	247.5	1773.5
43	1	Simultaneously	ACE	1	50	1535	181.2	1353.8	1339.1
43	1	Simultaneously	ACE	2	2907	1542	217.6	1324.4
48	5	Simultaneously	CGH	1	2	2418	287.2	2130.8	2047.9
48	5	Simultaneously	CGH	2	2979	2227	262	1965
49	6	Alternately	ACE	1	140	1737	238.4	1498.6	1664.6
49	6	Alternately	ACE	2	2947	2146	315.4	1830.6
51	10	Alternately	CGH	1	15	2108	288.9	1819.1	1806.55
51	10	Alternately	CGH	2	92	2065	271	1794
52	5	Simultaneously	CGH	1	2587	1948	257.9	1690.1	1840.35
52	5	Simultaneously	CGH	2	133	2224	233.4	1990.6
56	6	Alternately	ACE	1	106	1936	262.4	1673.6	1617.65
56	6	Alternately	ACE	2	2514	1822	260.3	1561.7
58	1	Simultaneously	ACE	1	112	2047	286.5	1760.5	1624.5
58	1	Simultaneously	ACE	2	2782	1741	252.5	1488.5
