# Supplementary material for: The influence of the selection of macronutrients coupled with dietary energy density on the performance of broiler chickens
Source: PLoS One. 2017 Oct 20;12(10):e0185480. doi: 10.1371/journal.pone.0185480 (PMC5650139; doi:10.1371/journal.pone.0185480)
Supplement: S7 Table — (XLSX) [file pone.0185480.s007.xlsx]

## Sheet: S7 Carcass composition
Cage	bird no	Treatment	Feeding type	Diets	Nitrogen %	Protein %	GE/Wt	Carcass weight	Carcass yield	AVG Protein	AVG GE	Carcass weight	Carcass yield				Cage	Treatment	Feeding type	Diets	AVG Protein	AVG GE	Carcass weight	Carcass yield		Diet	Feeding regime	Carcass weight (g/bird)	Carcass yield (%)	Carcass protein (%)	Carcass GE (MJ/kg)
2	1	5	Simultaneously	CGH	11.53	72.06	22.5305	1666.9	88.4766	69.34	22.6314	1820.85	88.2009				3	1	Simultaneously	ACE	57.31	26.2797	1375.55	85.5148		ACE	Sequentially	1638.42	86.2762	56.1675	26.2782
2	2	5	Simultaneously	CGH	10.66	66.62	22.7323	1974.8	87.9252								20	1	Simultaneously	ACE	52.255	23.8663	1758.85	86.0476			Simultaneously	1614	86.4557	56.815	25.7666
3	1	1	Simultaneously	ACE	8.629	53.93	25.4204	1566.1	86.1441	57.31	26.2797	1375.55	85.5148				29	1	Simultaneously	ACE	57.555	26.0463	1930.85	87.3225			SEM	65.7229	0.264408	1.08	0.36256
3	2	1	Simultaneously	ACE	9.71	60.69	27.139	1185	84.8854								36	1	Simultaneously	ACE	56.645	25.4068	1655.15	87.0568			P-Value	0.7981	0.6415	0.6806	0.3419
5	1	10	Alternately	CGH	9.643	60.27	24.733	1552.9	86.4162	65.65	23.242	1674.1	87.189				43	1	Simultaneously	ACE	62.625	25.7246	1339.1	87.0419
5	2	10	Alternately	CGH	11.36	71.03	21.7509	1795.3	87.9618								58	1	Simultaneously	ACE	54.5	27.2762	1624.5	85.7504		CGH	Sequentially	1802.36	87.3145	64.2583	23.6979
10	1	6	Alternately	ACE	9.53	59.56	25.1353	1872.4	86.565	57.545	25.8685	1633.75	86.3146				2	5	Simultaneously	CGH	69.34	22.6314	1820.85	88.2009			Simultaneously	1944.33	88.1214	66.25	23.431
10	2	6	Alternately	ACE	8.885	55.53	26.6018	1395.1	86.0642								15	5	Simultaneously	CGH	66.425	24.0326	1848.5	87.599			SEM	40.3858	0.187492	1.20662	0.241459
15	1	5	Simultaneously	CGH	11.33	70.8	22.8509	1702.9	88.0052	66.425	24.0326	1848.5	87.599				30	5	Simultaneously	CGH	62.055	23.514	2020.85	87.8458			P-Value	0.0322	0.0124	0.2702	0.4525
15	2	5	Simultaneously	CGH	9.928	62.05	25.2143	1994.1	87.1928								39	5	Simultaneously	CGH	69.81	23.6746	2087.5	88.7704
18	1	10	Alternately	CGH	10.35	64.66	24.0544	1801.1	87.9873	67.59	23.4729	1888.6	88.1227				48	5	Simultaneously	CGH	63.28	23.5757	2047.9	88.1789
18	2	10	Alternately	CGH	11.28	70.52	22.8913	1976.1	88.2582								52	5	Simultaneously	CGH	66.59	23.1576	1840.35	88.1331
19	1	6	Alternately	ACE	9.141	57.13	26.1642	1581	85.4595	56.4	26.4757	1628.55	86.1745				10	6	Alternately	ACE	57.545	25.8685	1633.75	86.3146
19	2	6	Alternately	ACE	8.908	55.67	26.7872	1676.1	86.8896								19	6	Alternately	ACE	56.4	26.4757	1628.55	86.1745
20	1	1	Simultaneously	ACE	8.314	51.96	24.1447	1853.5	85.101	52.255	23.8663	1758.85	86.0476				27	6	Alternately	ACE	57.905	26.1826	1676.8	87.2074
20	2	1	Simultaneously	ACE	8.408	52.55	23.5879	1664.2	86.9942								31	6	Alternately	ACE	55.655	27.1876	1609.2	86.0917
21	1	10	Alternately	CGH	10.55	65.91	24.1977	1883	87.5	64.54	24.4045	1842.7	87.3073				49	6	Alternately	ACE	54.775	26.3648	1664.6	85.789
21	2	10	Alternately	CGH	10.11	63.17	24.6113	1802.4	87.1145								56	6	Alternately	ACE	54.725	25.59	1617.65	86.0799
27	1	6	Alternately	ACE	9.12	57	26.0796	1569.6	87.0067	57.905	26.1826	1676.8	87.2074				5	10	Alternately	CGH	65.65	23.242	1674.1	87.189
27	2	6	Alternately	ACE	9.409	58.81	26.2855	1784	87.4081								18	10	Alternately	CGH	67.59	23.4729	1888.6	88.1227
29	1	1	Simultaneously	ACE	9.47	59.19	25.7837	1896.7	86.6469	57.555	26.0463	1930.85	87.3225				21	10	Alternately	CGH	64.54	24.4045	1842.7	87.3073
29	2	1	Simultaneously	ACE	8.947	55.92	26.3089	1965	87.9982								32	10	Alternately	CGH	64.56	24.7092	1802.2	87.0881
30	1	5	Simultaneously	CGH	9.579	59.87	23.473	2017.9	88.1949	62.055	23.514	2020.85	87.8458				42	10	Alternately	CGH	59.23	23.0872	1800	87.5939
30	2	5	Simultaneously	CGH	10.28	64.24	23.5551	2023.8	87.4968								51	10	Alternately	CGH	63.98	23.2719	1806.55	86.5858
31	1	6	Alternately	ACE	9.028	56.43	26.0372	1626.1	85.3148	55.655	27.1876	1609.2	86.0917
31	2	6	Alternately	ACE	8.781	54.88	28.3381	1592.3	86.8685
32	1	10	Alternately	CGH	10.48	65.47	24.3157	1861.3	86.0518	64.56	24.7092	1802.2	87.0881
32	2	10	Alternately	CGH	10.18	63.65	25.1028	1743.1	88.1244
36	1	1	Simultaneously	ACE	8.719	54.5	25.9337	1695.9	87.6434	56.645	25.4068	1655.15	87.0568
36	2	1	Simultaneously	ACE	9.407	58.79	24.8799	1614.4	86.4703
39	1	5	Simultaneously	CGH	10.98	68.6	23.7522	2188.2	89.2778	69.81	23.6746	2087.5	88.7704
39	2	5	Simultaneously	CGH	11.36	71.02	23.5971	1986.8	88.263
42	1	10	Alternately	CGH				1826.5	87.4342	59.23	23.0872	1800	87.5939
42	2	10	Alternately	CGH	9.477	59.23	23.0872	1773.5	87.7536
43	1	1	Simultaneously	ACE	8.963	56.02	25.2904	1353.8	88.1954	62.625	25.7246	1339.1	87.0419
43	2	1	Simultaneously	ACE	11.08	69.23	26.1587	1324.4	85.8885
48	1	5	Simultaneously	CGH	10.78	67.39	24.6652	2130.8	88.1224	63.28	23.5757	2047.9	88.1789
48	2	5	Simultaneously	CGH	9.467	59.17	22.4863	1965	88.2353
49	1	6	Alternately	ACE	9.241	57.75	26.3377	1498.6	86.2752	54.775	26.3648	1664.6	85.789
49	2	6	Alternately	ACE	8.289	51.8	26.3919	1830.6	85.3029
51	1	10	Alternately	CGH	10.38	64.85	23.7319	1819.1	86.2951	63.98	23.2719	1806.55	86.5858
51	2	10	Alternately	CGH	10.1	63.11	22.8118	1794	86.8765
52	1	5	Simultaneously	CGH	11.01	68.78	22.4542	1690.1	86.7608	66.59	23.1576	1840.35	88.1331
52	2	5	Simultaneously	CGH	10.3	64.4	23.8611	1990.6	89.5054
56	1	6	Alternately	ACE	8.955	55.97	27.0197	1673.6	86.4463	54.725	25.59	1617.65	86.0799
56	2	6	Alternately	ACE	8.557	53.48	24.1603	1561.7	85.7135
58	1	1	Simultaneously	ACE	8.773	54.83	26.9447	1760.5	86.0039	54.5	27.2762	1624.5	85.7504
58	2	1	Simultaneously	ACE	8.667	54.17	27.6077	1488.5	85.4968
